# Supplementary material for: Effects of dietary chromium picolinate supplementation on broiler growth performance: A meta-analysis
Source: PLoS One. 2021 Apr 6;16(4):e0249527. doi: 10.1371/journal.pone.0249527 (PMC8023458; doi:10.1371/journal.pone.0249527)
Supplement: S2 File — (ZIP) [file pone.0249527.s003.zip]

Archive with 1 entries (1 files):
- AJE Editing Certificate XMKHW425_8DDD-9EB3-5484-BB0E-66BC.pdf
